# Supplementary material for: Line Tension and Drop Size Dependence of Contact Angle at the Nanoscale
Source: Nanomaterials (Basel). 2022 Jan 24;12(3):369. doi: 10.3390/nano12030369 (PMC8840433; doi:10.3390/nano12030369)
Supplement: Supplementary file 1 [file nanomaterials-12-00369-s001.zip]

Archive with 2 entries (2 files):
- nanomaterials-1540970-supplementary.pdf
- nanomaterials-1540970-Video S1.mp4
